# Supplementary material for: Determinants of facility based–deliveries among urban slum dwellers of Kampala, Uganda
Source: PLoS One. 2019 Apr 18;14(4):e0214995. doi: 10.1371/journal.pone.0214995 (PMC6472760; doi:10.1371/journal.pone.0214995)
Supplement: S1 File — (XLSX) [file pone.0214995.s001.xlsx]

## Sheet: Urban slums 19.7.2014
ID NO	Mothers age	Education (1. No formal education /Primary 2. Post primary)	Previous birth experience(1. Normal 2. Ceasarean/other)	Number of children(1. 1 Child 2. more than 1)	Marital status (1. Single/seperated 2. Married )	Husband's level of education 1. No formal education/Primary 2.post primary)	Tribe	Mothers occupation (1. not working 2. working)	HH Head (1. Yourself 2. Husband )	Carry your pregnancies to completion (1= Yes 2= No)	Main source of health infor (1= Radio/television 2=VHT member/Health worker/Other)	Attended ANC (1= Yes 2=No)	Times attended ANC(1. less than 3 2. more than 3)	Pregnancy at first ANC(1.1st trimester 2. >1st trimester)	Whom did you see for ANC the first time (1. Doctor/medical assistant/clinical officer 2. Midwife /nurse	Did you prepare for child birth (1=Yes 2=No)	Pregnancy complications (1. Yes 2. No)	When did the labor start (1. At night 2. During the day )	Place of delivery (1. Own home /TBA’s home 2. Health Facility )	Who decided on the place of your last delivery (1. Self 2. Husband)	What were the reasons for the above choice(1. Sudden onset of labor 2. Offer friendly services 3. Less cost of services 4. Easy to access(distance) 5. Good attitude of health workers/ TBA 6. Advice from a health worker 7. Advice from a friend 8. Complications /Abnormal labor)	Was it the place you intended to deliver from (1. Yes 2. No)	Who assisted you during delivery(1. nurse/ midwife 2. TBA/OTHER	Advise to go and seek special care from a health facility 1. Yes 2. no	On average how far is the health facility from your home (1. 30 minutes & below 2. Above 30 min)	quality of care (1. good 2. not good)	Is there any reward provided for mothers who deliver in health facilities?(1. yes 2. no 3. Don’t know)	Paid for services(1. yes 2. no )	Any traditional habit done before delivery?
1	17	2	1	2	1		1	2	1	1	1	1	2	1	2	1	1	1	2	1	4	1	1	2	1	1	1	1	2
2	20	1	1	2	2		1	2	1	1	1	2				2	2	2	2	1	4	2	1	1	1	1	2	1	2
3	20	1	1	1	1		2	1	1	1	1	1	2	2	2	1	2	1	2	1	4	1	1	1	1	1	1	2	2
4	25	1	1	2	1		1	2	1	1	2	1	2	1	2	1	2	1	2	1	4	1	1	2	1	1	1	2	2
5	23	2	1	2	2	2	1	2	2	1	2	1	1	2	2	1	2	2	1	1	5	1	2	2	1	1	1	1	2
6	28	1	1	2	2	1	1	1	2	1	1	1	2	1	2	1	1	1	2	1	3	1	1	2	1	2	2	1	1
7	30	1	2	2	2	2	2	1	2	1	2	1	1	2	2	1	2	2	2	1	4	1	1	2	1	1	1	2	1
8	24	1	1	2	2	2	2	1	2	1	1	2				1	1	1	2	1	1	2	1	2	1	1	2	1	1
9	30	2	1	2	2	1	2	2	2	1	1	1	2	2	2	1	1	1	2	2	3	1	1	2	1	2	2	2	1
10	17	1	1	1	1		2	2	1	1	1	1	2	1	2	1	2	2	2	2	3	1	1	1	1	1	1	1	2
11	22	2	1	2	2	1	1	1	1	1	1	1	2	2	2	1	2	2	2	1	3	1	1	1	2	1	2	2	2
12	16	2	1	1	1		1	1	1	1	1	1	1	2	2	1	2	2	2	1	2	1	1	1	1	1	1	1	2
13	29	2	1	2	1		1	2	1	1	1	1	1	2	2	1	2	1	2	1	2	1	1	2	2	1	2	2	2
14	18	2	1	1	1		1	1	1	1	1	1	2	1	2	1	1	2	2	1	3	1	1	2	1	2	1	2	1
15	18	1	1	2	2	2	2	1	2	1	2	1	2	2	2	1	1	1	1	2	3	1	2	2	1	1	2	1	1
16	25	2	1	2	2	2	2	2	2	2	1	1	1	2	2	1	2	2	2	1	3	1	1	2	1	1	1	2	2
17	20	2	2	1	2	2	2	2	2	1	1	1	2	1	2	1	2	1	2	2	3	1	1	2	1	2	2	1	2
18	15	1	1	1	2	2	2	1	2	1	1	1	1	2	2	1	1	1	1	2	1	1	2	2	1	2	2	2	1
19	23	2	1	1	2	2	2	2	2	1	2	1	2	2	2	1	2	1	1	2	7	1	2	2	1	1	1	1	2
20	31	1	1	2	2	2	1	1	1	1	2	1	1	2	2	1	1	1	1	1		2	2	2				2	1
21	29	2	1	2	2	2	1	2	2	1	2	1	2	2	2	1	1		2	2	4	1	1	2	1	1	1	1	2
22	23	1	1	2	2	2	2	1	2	2	1	1	2	2	2	1	2	1	2	1	2	1	1	2	1	1	2	2	2
23	25	2	1	2	2	2	2	1	2	1	1	1	2	1	2	1	2	1	2	1	2	1	1	2	2	2	2	1	2
24	21	1	1	1	2	1	1	1	2	1	1	1	2	1	2	1	1	1	2	2	2	1	1	2	2	1	2	2	2
25	19	1	1	1	2	2	2	1	2	1	1	1	1	2	2	1	2	1	2	1	2	1	1	2	1	1	2	2	2
26	22	1	1	1	2	2	1	2	2	1	2	1	1	2	2	1	1	1	1	1	4	1	2	2	2	1	1	2	2
27	24	1	1	2	2	2	1	1	2	1	1	1	2	1	2	1	1	2	1	2	2	1	2	1	1	1	2	2	2
28	30	1	1	2	2	2	1	1	2	1	1	1	2	1	2	1	1	1	1	1	6	1	2	2	1	1	2	2	2
29	22	1	1	2	2	2	2	1	2	1	1	1	1	2	2	1	1	2	2	2	2	1	1	2	1	1	1	2	2
30	24	2	1	2	2	1	2	2	2	1	1	1	1	2	2	1	2	2	2	1	2	1	1	1	1	1	2	2	2
31	26	1	2	2	2	1	2	3	2	1	2	1	1	2	2	1	2	1	2	1	3	1	1	2	1	2	1	2	1
32	29	1	1	2	2	1	2	2	2	2	2	1	2	2	1	1	1	2	2	2	2	1	1	2	2	1	1	1	1
33	24	2	2	1	2	2	2	2	2	2	2	1	1	2	2	1	2	2	2	1	6	1	1	2	2	1	2	2	1
34	26	1	1	2	2	2	2	1	2	1	2	1	2	2	2	1	2	1	2	1	4	1	1	2	2	1	2	1	1
35	22	2	1	1	2	2	1	1	2	1	1	1	2	2	2	1	1	1	2	1	1	1	1	2	2	2	2	2	1
36	33	1	1	2	2	2	2	1	2	1	1	1	1	2	2	1	1	2	2	1	2	1	1	2	1	2	2	2	1
37	27	2	1	2	2	2	2	1	2	1	2	1	2	2	2	1	1	2	2	1	5	1	1	2	1	1	1	1	1
38	28	2	2	2	2	2	1	1	2	1	2	1	2	1	1	1	2	2	1	2	2	2	2	2	2	1	1	1	2
39	26	2	1	2	2	2	1	1	2	1	2	1	2	1	2	1	1	2	1	2	4	1	2	1	2	2	2	2	2
40	27	2	1	1	2	2	2	2	2	1	2	1	2	1	2	1	1	1	1	2	3	1	2	1	2	1	2	2	1
41	24	2	1	2	2	2	1	1	2	1	2	1	2	2	2	1	2	2	1	1	3	1	2	2	2	1	1	2	1
42	31	1	1	2	2	1	2	2	2	1	2	1	2	1	2	1	2	2	1	2	1	1	2	2	1	1	2	2	1
43	20	2	2	1	2	2	2	1		1	1	1	2	2	2	1	2	2	2	1	3	1	1	2	1	2	1	2	2
44	30	2	1	2	2	1	2	1	2	1	2	1	2	1	2	1	1	2	1	1	1	2	2	2				1	2
45	26	1	1	2	2	2	1	2	2	1	2	1	2	2	2	1	1	2	2	2	4	1	1	2	1	1	2	1	2
46	25	2	1	1	2	2	1	1	2	1	2	1	2	1	2	1	2	2	2	2	2	1	1	2	1	1	1	1	2
47	20	2	1	1	1	2	1	2	2	1	3	1	2	1	2	1	2	1	2	2	2	1	1	2	2	1		2	2
48	18	2	1	1	2	2	1	1	2	1	1	1	2	1	2	1	1	1	2	1	7	1	1	2	2	1	2	2	2
49	23	2	1	1	1	2	1	1	2	1	1	1	1	1	2	1	1	1	2	1	1	1	1	2	1	1	2	2	2
50	25	2	1	2	2	2	2	1	2	1	1	1	2	1	2	1	2	2	2	1	5	1	1	2	2	1	2	2	2
51	20	2	1	1	2	2	2	2	2	1	1	1	2	1	1	1	1	1	2	1	2	1	1	1	2	1	2	2	2
52	21	2	1	1	2	2	1	1	2	1	1	1	2	1	2	1	1	1	2	1	2	1	1	2	1	1	2	2	2
53	26	2	1	2	2	2	2	2	2	1	1	1	2	1	2	1	2	1	2	2	6	1	1	2	1	1	2	2	2
54	27	1	1	2	1	2	1	2	1	1	2	2	1	2	2	1	1	2	2	1	4	1	1	2	3	1	2	2	1
55	16	1	1	1	1		2	1	1	1	1	1	2	1	2	1	1	1	1	1	2	1	2	2	1	2	1	2	1
56	25	2	1	2	2	2	1	2	3	1	1	1	2	1	2	1	1	1	1	3	4	1	2	1	1	1	2	2	1
57	35	2	1	2	1	2	1	1	1	1	1	1	2	1	2	1	1	2	2	1	4	1	1	1	1	1	2	1	2
58	40	2	1	2	2	2	2	2	2	1	2	1	2	2	2	1	2	2	2	1	3	1	1	2	2	1	1	1	2
59	24	2	3	2	2	2	2	1	1	2	2	1	2	2	2	1	1	2	2	2	3	1	1	2	2	1	1	1	2
60	27	2	1	2	2	1	1	1	2	1	2	1	2	2	2	1	2	1	2	1	3	1	1	2	1	1	2	2	2
61	27	2	1	2	2	2	1	2	2	1	1	1	1	2	2	1	2	1	2	2	6	1	1	2	1	1	2	2	2
62	40	2	3	2	2	1	1	2	1	1	1	1	2	1	2	1	1	1	1	2	3	1	2	1	1	1	1	1	2
63	31	2	1	2	2	2	1	2		1	1	1	2	1	2	1	1	2	2	1	4	1	1	1			1	2	2
64	31	1	2	2	2	2	1	1		1	2	1	2	1	2	1	1	2	2	2	3	1	1	2	1	1	1	2	2
65	24	1	1	2	1	2	2	1	1	1	1	1	2	2	2	1	2	2	1	2	3	1	2	1	2	2	1	2	2
66	19	2	1	1	1	2	2	2	1	1	1	1	2	1	2	1	2	2	2	1	3	1	1	1	2	1	1	2	2
67	18	1	1	2	2	1	2	1	2	1	1	1	1	1	2	1	2	2	1	2	3	1	2	1	2	1	1	2	2
68	29	1	1	2	1	2	2	1	1	1	1	1	2	2	2	1	2	1	2	1	3	2	1	2	1	1	1	2	2
69	21	1	1	2	1	1	2	2	1	1	1	1	2	2	2	1	1	2	2	1	3	1	1	2	2	1	2	1	2
70	33	1	1	2	1	1	1	1	1	1	1	1	2	2	2	1	1	2	2	1	4	1	1	2	1	1	2	2	2
71	20	2	1	2	2	2	1	2	1	1	1	2	1	1		1	1	1	1	1	3	1	2	2	2	1	2	1	2
72	45	1	1	2	2	1	1	1	1	1	1	1	2	2	2	1	1	2	2	1	4	1	1	2	1	1	2	1	2
73	29	1	1	2	2	1	1	1	1	1	1	1	2	1	2	1	1	1	2	1	4	1	1	2	1	1	1	1	2
74	32	1	1	2	2	2	1	1	2	1	2	1	2	1	2	1	1	1	2	1	3	1	1	2	1	2	1	1	1
75	19	2	1	2	1		2	1	1	1	1	1	1	2	2	2	1	2	2	1	6	2	1	1	1	2	2	2	1
76	24	2	1	1	1	2	1	1	2	1	2	1	2	2	2	1	1	1	2	1	3	1	1	2	2	1	2	2	1
77	25	1	2	2	2	2	2	2	2	1	2	1	2	2	2	1	1	1	2	1	4	1	1	2	1	1	2	1	2
78	26	2	1	1	2	2	1	2	2	1	2	1	2	2	1	2	1	1	2	2	4	2	1	2	2	1	2	1	1
79	28	1	1	1	2	1	1	2	2	1	2	1	1	2	2	1	2	1	1	2	4	1	2	2	1	1	2	1	2
80	29	2	1	2	2	2	1	1	2	1	1	1	2	1	2	1	2	2	2	1	3	1	1	2	1	2	2	2	2
81	25	2	1	2	2	2	2	2	2	1	1	1	2	1	2	1	2	2	1	1	1	2	2	2	1	1		1	2
82	24	2	1	2	1	2	2	2	1	1	2	1	2	1	2	1	1	2	2	1	8	1	1	2	2	1	1	1	2
83	25	2	1	2	2	2	1	1	2	1	2	1	1	1	2	1	2	2	1	1	2	1	2	2	2	1	1	2	2
84	29	2	2	2	2	1	2	1	2	1	2	1	2	1	2	1	1	1	1	2	6	1	2	2	1	1	1	2	2
85	27	2	1	2	2	2	2	1	2	1	2	1	2	1	2	1	1	1	1	1	3	1	2	2	2	1	1	2	2
86	24	2	1	1	2		1	1	2	1	2	1	1	2	2	1	1	2	2	1	3	1	1	2	2	1	2	2	2
87	25	1	1	1	2	2	1	1	2	1	1	1	2	2	2	1	2	2	2	1	6	1	1	2	1	1	2	2	2
88	30	1	1	2	1		2	2	1	1	2	1	2	1	2	1	2	2	2	1	6	1	1	1	2	1	1	1	2
89	27	1	1	2	2	2	1	1	2	2	2	1	1	2	2	1	2	1	2	1	4	1	1	2	2	1	1	1	1
90	38	1	1	2	1		2	2	1	1	2	1	2	2	2	1	2	1	2	1	3	1	1	2	1	2	1	2	2
91	29	1	2	2	2	2	1	1	2	1	1	1	2	2	2	1	2	1	2	1	8	1	1	2	2	2	2	2	2
92	29	1	1	2	2		2	2	2	1	1	1	1	2	2	1	2	2	2	2	2	1	1	2	1	1	1	2	2
93	19	1	1	1	2		1	1	2	1	1	1	1	1	2	1	2	2	2	1	3	1	1	2	1	1	2	2	2
94	21	1	1	2	1		2	2	1	1	1	1	2	1	2	1	2	1	1	1	5	1	2	2	1	2	2	2	2
95	21	1	1	1	2	1	2	2	2	1	1	1	2	1	1	1	2	2	2	1	4	1	1	2	1	1	2	2	2
96	22	1	1	2	2	2	2	2	2	1	1	1	2	1	2	1	1	1	2	1	4	1	1	1	2	1	2	2	2
97	25	1	1	1	2	2	2	2	2	1	1	1	2	1	2	1	2	2	1	1	4	1	2	2	1	1	1	2	2
98	18	1	1	2	2	2	2	1	2	1	1	1	1	1	2	1	1	2	1	1	4	1	2	2	1	2	2	2	2
99	19	1	1	2	2	2	2	1	2	1	1	1	2	1	2	1	2	1	2	2	2	1	1	2	2	2	2	2	2
100	23	1	1	2	1	2	2	1	1	1	1	1	2	1	2	1	2	2	1	1		1	2		1	1	2	2	2
101	20	1	1	1	2	2	1	1	2	1	1	1	2	2	2	1	2	2	2	2	4	1	1	2	1	1	1	1	2
102	19	1	1	1	1	2	2	2	2	1	2	1	2	2	2	1	2	2	2	1	4	1	1	2	1	1	1	2	2
103	20	1	1	1	1	2	2	1	1	1	1	1	2	2	2	1	2	2	2	1	4	1	1	2	1	1	2	2	2
104	16	1	1	1	1	2	1	1	1	1	1	1	1	2	2	1	2	1	2		4	1	1	2	1	1	1	2	2
105	18	1	1	1	1		1	1	1	1	1	1	1	2	2	1	2	2	2	1	5	1	1	2	1	1	1	2	2
106	24	1	1	2	2	2	2	1	1	1	1	1	2	1	2	1	2	1	2	1	4	1	1	1	2	1	1	2	2
107	20	1	1	2	2	2	1	2	1	1	1	1	1	1	2	1	2	1	2	1	4	1	1	1	1	2	1	2	2
108	32	1	1	2	2	2	1	2	1	1	1	1	1	2	2	1	2	1	1	1	1	1	2	2	2	1		1	2
109	25	1	1	2	1	2	2	1	1	1	1	1	2	1	2	1	1	2	1	1	3	1	2	2	1	2	1	1	2
110	29	1	1	2	1		2	1	1	1	1	1	1	2	2	1	2	2	2	2	4	1	1	2	1	1	1	2	2
111	18	2	1	2	1		1	1	2	1	1	2				1	2	1	1	1		1	2	2	2	2		1	2
112	20	2	1	2	1		1	1	2	1	1	1	1	1	2	1	2	1	2	2	4	1	1	2	1	1	1	1	2
113	20	2	1	1	2	2	2	1	2	1	1	1	1	2	2	1	2	1	2	1	4	1	1	2	1	1	1	1	2
114	27	1	1	2	2	1	1	2	2	1	1	1	1	2	2	1	2	1	2	1	3	1	1	2	1	2	2	1	2
115	22	2	1	1	2	1	1	1	2	1	1	1	1	2	2	1	2	1	1	1	4	1	2	2	2	1	1	2	2
116	26	2	1	2	2	2	1	1	2	1	1	1	1	2	2	1	2	2	2	1	4	1	1	2	1	1	1	2	2
117	30	2	1	2	2	1	1	1	1	1	1	1	2	1	2	1	2	2	2	1	5	1	1	2	1	1	1	1	2
118	19	2	1	2	2	1	1	2	2	1	1	1	1	2	2	1	1	2	2	2	4	1	1	2	1	2	2	2	2
119	22	2	1	1	1		2	1	1	1	1	1	1	2	2	2	2	1	2	1	4	1	1	2	1	1	1	1	2
120	24	2	1	2	2	2	2	1	2	1	1	1	2	2	2	1	2	2	2	1	4	1	1	1	1	1	1	1	2
121	24	2	1	2	2	1	1	1	2	1	1	1	2	2	2	1	1	2	2	2	6	1	1	2	2	2	2	2	2
122	25	2	1	2	2	2	1	1	2	1	1	1	2	1	2	1	1	1	1	1	5	1	2	1	1	1	2	2	2
123	28	2	1	2	2	1	2	1	2	1	1	1	2	1	2	1	1	2	1	1	4	1	2	1	1	1	1	1	2
124	27	2	2	2	2	1	1	1	2	1	1	1	2	1	2	1	2	1	1	2	2	1	2	2	1	1	1	1	2
125	29	2	1	2	2	1	1	1	2	1	1	1	2	1	2	1	2	1	2	1	5	1	1	1	1	1	1	1	2
126	21	2	1	2	2	1	1	2	2	1	1	1	2	1	3	1	1	2	2	1	2	1	1	2	1	1	1	2	2
127	26	2	1	2	2	1	1	1	2	1	1	1	2	1	2	1	1	2	2	2	2	1	1	2	1	1	2	2	2
128	24	1	1	1	2	1	1	1	2	1	1	1	2	2	3	1	2	1	2	2	5	1	1	1	1	2	2	2	2
129	39	1	1	2	1	1	2	1	2	1	1	1	2	1	2	1	2	2	2	1	2	1	1	2	1	2	1	2	2
130	23	1	1	1	2	2	2	1	1	1	2	1	2	2	2	1	1	2	2	1	8	1	1	2	1	1	1	2	2
131	27	1	1	2	2	1	2	1	2	1	2	1	2	1	2	1	1	1	2	2	2	1	1	2	1	2	1	2	2
132	26	1	1	2	2	2	2	2	2	1	2	1	2	2	2	1	2	2	2	1	5	1	1	2	1	1	1	2	2
133	32	2	1	2	2	2	2	1	2	1	2	1	1	2	3	1	1	1	2	2	5	1	1	2	1	1	1	2	2
134	28	2	1	1	2	2	2	2	2	1	1	1	2	2	2	1	2	1	2	2	2	1	1	1	1	2	1	1	2
135	25	2	1	2	2	2	1	1	2	1	1	1	2	2	2	1	1	1	2	2	5	1	1	2	1	1	1	2	2
136	28	2	1	2	2	2	2	2	2	1	2	1	2	2	2	1	1	1	1	2	4	1	2	2	1	2	2	1	2
137	22	2	1	1	2	2	1	1	2	1	2	1	1	1	2	1	1	1	1	1	3	1	2	2	1	1	2	2	2
138	27	2	1	2	2	2	2	1	2	1	2	1	2	1	2	1	1	2	1	2	2	1	2	2	1	1	2	1	2
139	27	2	1	1	1	2	1	1	1	1	2	1	2	1	2	1	1	2	2	1	5	1	1	2	1	2	1	1	2
140	35	1	1	2	2	2	1	2	2	1	2	1	1	2	2	1	1	2	2	2	4	1	1	2	1	1	2	1	2
141	38	1	2	1	2	2	2	2	2	1	2	1	2	2	2	1	2	1	2	2	4	1	1	2	2	1	2	2	2
142	27	1	1	1	2	2	2	1	2	1	2	1	2	2	2	1	2	1	2	2	4	1	1	2	1	1	1	2	2
143	25	1	1	1	2	2	2	2	2	1	2	1	2	1	2	1	1	2	2	1	1	1	1	2	1	1	2	1	2
144	30	1	1	2	2	2	2	1	2	1	2	1	2	1	2	1	1	1	2	2	1	1	1	2	1	1	2	2	2
145	26	1	1	2	2	2	2	1	2	1	2	1	2	2	2	1	1	1	1	2	3	1	2	2	1	1	1	1	2
146	27	1	1	1	1	2	2	2	1	2	2	1	1	2	2	1	2	2	2	1	4	1	1	2	1	1	2	2	1
147	19	1	1	2	2	2	2	1	2	1	2	1	2	2	2	1	2	2	1	2	3	1	2	2	2	1	2	2	1
148	22	1	1	1	1	1	2	2	1	1	1	1	1	2	2	1	2	2	1	1	1	1	2	2	2	1	1	1	2
149	24	1	1	2	2	2	2	1	1	1	1	1	2	2	2	1	2	2	2	1	4	1	1	1	1	1	1	1	2
150	19	1	1	1	2	2	2	1	2	1	1	1	1	2	2	1	2	1	1	2	4	1	2	2	1	1	1	1	2
151	15	1	1	1	1		1	1	2	1	1	1	1	2	2	1	2	1	2	1	4	1	1	2	1	1	2	2	2
152	25	1	1	1	2	2	2	2	2	1	2	1	2	2	2	1	2	1	2	1	4	1	1	2	1	1	1	1	2
153	20	1	1	1	1	2	2	2	1	1	1	2				1	2	1	2	2	4	1	1	2	1	1	2	1	2
154	24	1	1	2	2	1	2	1	2	1	2	1	2	1	2	1	1	1	2	1	2	1	1	2	2	1	1	2	1
155	36	2	1	2	1		1	1	1	1	2	1	2	2	2	1	2	2	2	2	2	1	1	2	2	2	1	2	1
156	40	1	1	2	1		2		1	1	2	1	1	2	2	2	2	1	1	1	4	1	2	2	1	1	2	1	1
157	35	1	1	2	2	2	1	2	2	1	2	1	2	1		1	2	1	2	2	2	1	1	2	2	1	1	2	1
158	24	1	1	2	1		2	2	1	1	1	1	1	2	2	1	2	1	1	1	1	2	2					1	2
159	28	1	1	2	2	2	1	1	2	1	1	1	2	2	2	1	1	2	1	1	1	1	2		1	1	2	2	2
160	40	1	1	2	2	1	1	2	2	1	2	1	1	2	2	1	2	1	2	1	2	1	1	2	2	1	1	2	2
161	17	1	1	1	1		1	2	1	1	2	1	1	2	2	2	1	2	2	2	3	1	1	2	2	2	2	1	1
162	27	1	1	2	2	2	1	2	2	1	2	1	2	1	2	1	1	2	2	1	8	2	1	1	2	1	2	2	1
163	26	1	2	2	2	2	1	1	2	1	2	1	1	1	2	1	1	2	1	1		2	2	1	2	1		2	1
164	27	1	1	2	2	2	1	1	2	1	2	1	1	2	2	1	1	2	2	2	4	2	1	1	2	1	2	1	2
165	32	1	1	2	2	1	1	1	1	1	2	1	2	1	2	1	2	1	2	2	2	1	1	2	2	1	2	1	2
166	26	1	1	2	1	2	2	1	2	1	1	1	1	2	2	1	2	2	2	1	4	1	1	2	1	2	2	2	1
167	20	1	1	1	1		2	2	1	1	2	1	2	1	2	1	2	2	1	1	1	1	2	2	2	1	2	2	1
168	31	2	1	2	2	2	2	1	2	1	1	1	1	2	2	1	2	2	1	1	8	1	2	1	1	1	2	2	1
169	17	1	1	1	2	2	2	1	2	1	1	1	2	1	2	1	2	1	2	2	2	1	1	1	2	2	2	1	1
170	22	1	1	1	2	2	2	1	2	1	1	1	1	2	2	2	1	1	1	2	8	1	2	1	1	1	2	2	2
171	23	1	1	2	2	2	2	1	2	1	1	1	2	1	2	1	1	1	1	1	2	1	2	2	1	1	2	2	2
172	19	1	1	1	1	2	2	2		1	1	1	1	1	3	1	2	1	2	1	2	1	1	2	1	1	2	2	2
173	16	1	1	1	1		2	2		1	2	1	2	1	2	1		1	1	2	4	1	2	2	1	1	2	1	2
174	27	1	1	2	2	2	2	2	2	1	2	1	1	1	2	1	1	1	1	2	4	1	2	2	1	1	2	1	2
175	32	1	2	2	2	1	1	2	2	1	1	1	2	2	2	1	2	1	2	2	4	1	1	2	2	2	2	1	2
176	22	1	1	1	2	2	2	1	2	1	1	1	2	2	2	1	2	1	2	1	3	1	1	1	1	1	2	1	2
177	28	2	1	2	2	2	2	2		1	1	1	2	2	2	1	2	2	2	2	5	1	1	1	2	2	2	1	2
178	35	2	1	2	2	2	1	2		1	1	1	1	2	2	1	1	2	2	2	4	1	1	2	1	2	2	1	2
179	30	2	1	2	1		1	2	1	1	1	1	1	2	2	1	2	2	2	1	2	1	1	2	1	2	2	1	2
180	20	1	1	1	2	1	1	2	2	1	1	1	1	2	2	1	2	2	2	1	3	1	1	2	1	1	1	2	2
181	18	2	1	1	1	1	2	1	1	1	1	1	1	2	2		2	2	2	1	3	1	1	1	1	1	2	2	2
182	21	2	1	2	2	1	2	1	2	1	1	1	1	2	2	1	2	1	2	2	4	1	1	2	1	1	1	2	2
183	27	2	1	2	2	1	2	1	2	1	1	1	2	2	2	1	2	2	2	2	2	1	1	1	2	2	2	1	2
184	30	2	1	2	2	1	2	1	2	1	1	1	2	2	2	1	2	2	2	2	4	1	1	1	1	1	2	1	2
185	27	2	1	2	2	1	2	1	2	1	2	1	2	2	2	1	2	1	2	2	1	1	1	1	2	1	2	1	2
186	29	2	2	2	2	1	2	1	2	1	1	1	2	2	2	1	2	2	2	2	4	1	1	1	1	1	1	2	2
187	26	2	1	2	2	2	2	2	2	1	1	1	1	2	2	1	1	1	2	1	2	1	1	1	1	1	1	2	2
188	27	2	1	1	2	1	2	1	2	1	1	2				1	2	1	1	1	3	1	2	2	1	1	2	1	2
189	23	2	1	1	2	2	2	2	2	1	1	1	2	2	2	1	1	1	2	1	3	1	1	1	2	1	1	2	2
190	25	2	1	1	2	2	2	2	2	1	1	1	1	1	2	1	2	1	1	1	1	2	2					1	1
191	24	1	1	1	2	1	2	1		1	1	1	2	1	2	1	2	1	2	1	3	1	1	2	1	1	2	1	1
192	22	1	1	1	2	2	2	2	2	1	1	1	1	2	2	1	1	1	2	1	4	1	1	2	1	1	2	1	1
193	28	1	1	2	2	2	2	1	2	1	1	1	2	2	2	1	2	2	2	2	3	1	1	2	1	1	2	2	2
194	21	1	1	1	1		2	1	1	1	2	1	2	2	2	1	2	2	1	1	2	1	2	2	1	1	2	1	2
195	39	1	1	2	2	2	1	2	2	1	2	2				1	2	1	1	1	4	1	2	2	1	1	2	1	2
196	21	1	1	2	2	2	2	2	2	1	2	1	2	1	2	1	1	2	2	1	1	1	1	1	2	1	2	2	1
197	30	2	2	2	2	2	1	2	2	1	1	1	2	2	2	1	1	1	2	2	4	1	1	2	1	1	1	1	2
198	40	2	1	2	2	2	1	2	2	1	1	1	2	1	1	1	2	2	2	1	4	1	1	2	1	1	1	1	2
199	20	2	1	1	2	2	1	2	2	1	1	1	2	2	2	1	2	2	2	2	4	1	1	2	1	1	1	1	2
200	30	2	1	2	2	2	1	1	2	1	1	1	1	2	2	1	2	2	2	2	4	1	1	2	1	1	1	2	1
201	26	2	1	2	2	2	1	2	2	1	1	1	2	2	2	1	2	2	2	1	4	1	1	1	1	2	1	1	1
202	27	2	1	2	2	2	1	2	2	1	1	1	2	1	2	1	2	2	2	1	4	1	1	2	1	1	1	2	1
203	20	2	1	1	2	2	1	1	2	1	1	1	1	2	1	1	1	2	2	2	4	1	1	2	1	1	1	1	2
204	29	2	1	2	2	2	1	2	2	1	1	1	2	2	2	1	2	2	2	2	3	1	1	2	2	2	1	2	2
205	34	1	1	2	2	2	1	1	2	1	1	1	2	2	2	1	2	1	2	2	4	1	1	1	2	2	1	2	2
206	20	2	1	1	1		1	2	1	1	1	1	1	2	2	1	2	1	2	1	4	1	1	2	2	2	1	2	1
207	18	2	1	1	2	1	1	1	2	1	1	1	1	2	2	1	2	1	2	1	4	1	1	2	2	2	1	1	1
208	28	2	1	2	2	1	1	2	2	1	1	1	1	2	2	1	1	2	2	1	4	1	1	2	1	1	1	1	1
209	24	2	1	2	1		1	2	1	1	1	1	1	2	2	1	2	1	2	1	4	1	1	2	2	1	1	1	2
210	30	2	1	2	2	2	1	2	2	2	1	1	2	1	2	1	1	1	2	2	3	1	1	2	2	2	1	1	2
211	24	2	1	1	1		2	2	1	1	1	1	2	1	2	1	1	2	2	1	5	1	1	2	1	1	2	2	1
212	26	2	1	1	2	2	2	2	2	1	3	1	2	2	3	1	1	2	2	1		1	1	1	2	1	1	1	2
213	23	2	1	1	2	2	1	1	2	1	1	1	2	2	2	1	1	1	1	1	4	1	2	2	1	1	1	2	2
214	32	2	1	1	2	2	2	1	2	1	2	1	2	2	2	2	2	1	2	2	4	1	1	2	1	1	1	2	2
215	25	2	2	1	2	1	1	1	2	1	2	1	2	2	2	1	1	2	2	2	8	1	1	2	2	1	2	2	2
216	26	2	1	1	2	2	2	2	2	1	2	2				1	2	1	1	1	4	1	2	2	1	1	2	2	2
217	24	2	2	1	2	2	1	1	1	1	2	1	2	1	2	1	1	1	1	2	5	1	2	2	1	2	2	1	1
218	30	2	1	2	2	1	2	1	2	1	2	1	1	2	2	1	1	1	1	1	3	1	2	2	1	1	1	1	2
219	20	2	1	1	2	1	2	1	2	1	2	1	2	1	2	1	2	1	2	2	2	1	1	2	1	1	1	1	2
220	20	2	1	1	1		2	1	1	1	2	1	2	1	2	1	1	2	2	1	4	2	1	2	1	1	1	2	2
221	20	1	1	1	2	1	2	1	2	1	2	1	2	2	2	1	1	1	2	2	2	1	1	2	1	1	1	1	1
222	30	1	1	2	2	1	2	1	2	1	2	1	1	2	2	1	2	1	2	2	2	1	1	2	1	2	2	1	2
223	23	2	1	1	1		2	2	2	1	2	1	2	1	2	1	2	2	2	1	2	1	1	2	1	1	2	2	2
224	30	2	1	1	2	2	2	2	2	1	2	1	2	2	2	1	1	2	2	2	2	1	1	2	1	1	2	1	2
225	36	1	2	2	2	1	2	1	2	1	1	1	2	2	2	1	1	1	2	1	2	1	1	2	1	1	2	2	2
226	27	1	1	2	1		2	2	1	1	2	1	2	2	2	2	1	1	1	1		2	2	2	1	2	2	2	1
227	28	2	1	2	2	1	2	1	1	1	2	1	2	2	2	1	1	1	2	1	2	2	1	2	2	2	1	1	2
228	30	2	2	1	2	2	2	2	2	1	2	1	2	1	2	1	1	2	2	1	6	1	1	2	1	1	1	2	2
229	26	2	2	2	2	2	2	1	2	1	1	1	1	2	2	1	2	2	2	1	2	1	1	2	1	2	2	1	1
230	28	2	1	1	2	1	2	1	2	1	1	1	2	2	2	1	1	1	2	1	6	1	1	1	2	1	2	1	2
231	25	1	1	1	2	2	2	1	2	2	2	1	2	1	2	1	1	1	2	2	2	1	1	2	2	1	1	2	2
232	23	1	1	1	2	2	2	2	2	1	2	1	1	2	3	1	2	1	1	1	2	2	2	2	1	1	2	2	2
233	20	2	1	1	2	2	2	1	2	1	2	1	2	1	2	1	1	1	2	2	4	1	1	2	1	1	2	2	2
234	27	2	1	1	2	2	2	2	2	1	1	1	2	1	2	1	2	1	2	1	4	1	1	2	1	1	2	2	2
235	24	2	1	1	2	2	2	2	2	1	2	1	2	2	1	1	2	1	2	1	2	1	1	2	1	2	1	2	2
236	28	2	1	2	2	2	2	1	2	1	2	1	2	2	2	1	1	2	2	1		1	1	2	1	2	1	2	2
237	28	1	1	2	2	2	2	1	2	2	2	1	2	1	2	1	1	2	1	1	4	2	2	2	1	1	2	1	2
238	26	1	1	2	1		2	1	1	2	2	1	1	2	2	2	1	2	1	1	1	2	2	1	1	2	1	2	2
239	24	2	1	2	2	2	2	1	2	1	2	1	2	1	2	1	1	2	1	1	2	2	2	2	2	1	2	1	2
240	24	2	1	1	1		2	1	1	1	2	1	2	2	2	1	1	2	2	1	2	1	1	2	2	1	1	2	1
241	23	1	1	1	2	1	2	1	2	1	2	1	1	2	1	1	1	1	1	2	3	1	2	2	1	2	1	2	2
242	18	1	1	1	1		2	1	2	1	2	1	2	2	2	1	1	2	2	1	4	1	1	2	2	1	2	1	2
243	24	2	1	2	2	2	1	1	2	1	2	1	2	2	2	1	1	1	2	1	2	1	1	2	1	1	1	2	2
244	43	2	1	2	2	1	2	2	2	1	1	1	1	2	2	1	1	1	2		3	1	1	1	1	1	1	2	1
245	20	2	1	1	2	1	1	1	2	1	1	1	2	2	2	1	2	2	1	1	3	1	2	2	1	1	1	1	1
246	30	2	1	1	2	2	1	2	2	1	1	1	2	2	2	1	2	2	2	2	4	1	1	2	1	1	1	2	1
247	30	1	1	1	2	2	2	2	2	1	1	1	1	2	2	1	2	1	2	2	4	1	1	2	1	2	2	2	1
248	25	2	1	1	2	2	2	2	2	1	1	1	2	2	2	1	2	2	2	2	4	1	1	2	1	1	1	2	1
249	20	1	1	2	2		1	2	2	1	1	1	1	2	2	1	2	1	2	1	8	1	1	2	2	1	1	2	1
250	27	1	1	2	2	1	1	2	1	1	1	2				1	1	2	2	2	8	1	1	1	1	1	1	2	2
251	35	1	1	2	2	1	2	1	2	1	1	1	2	1	2	1	2	1	2	2	4	1	1	2	1	1	1	2	2
252	31	1	1	2	2	1	1	1	2	1	1	1	2	1	2	1	2	1	1	2	4	1	2	2	1	1	2	2	2
253	23	2	1	1	2	2	2	2	2	1	1	1	2	1	2	1	2	2	2	1	3	1	1	2	1	1	1	2	2
254	20	1	1	1	3	2	1	1	2	1	1	1	1	2	2	1	2	1	2	1	4	1	1	2	1	1	2	1	2
255	25	2	1	1	2	2	2	1		1	1	1	2	2	2	1	2	1	2	2	5	1	1	2	2	1	1	2	2
256	40	2	1	2	2	2	2	2	2	1	1	1	2	1	2	1	2	1	2	2	4	1	1	2	1	1	1	2	2
257	21	2	1	1	2	2	2	1	2	1	1	1	2	1	2	1	2	1	2	1	2	1	1	1	1	1	1	2	2
258	40	2	1	2	2	2	2	2	2	1	1	1	2	2	1	1	2	2	2	2	3	1	1	1	1	1	2	1	2
259	30	2	1	2	1	2	2	2	2	1	1	1	2	1	2	1	2	1	2	1	2	1	1	2	1	1	2	2	2
260	24	2	1	2	2	2	2	1	2	1	1	1	2	1	2	1	2	2	2	2	4	1	1	1	1	1	1	2	2
261	27	2	1	1	2	2	2	2	2	1	2	1	2	1	3	1	2	2	2	2	3	1	1	1	1	1	1	2	2
262	35	2	1	2	2	2	2	1	2	1	1	1	2	1	2	1	2	1	2	2	5	1	1	1	1	1	1	2	2
263	19	2	1	1	2	2	2	1	2	1	1	1	1	1	2	1	2	1	2	2	3	1	1	2	2	1	1	2	2
264	22	2	2	1	2	2	2	1	2	1	1	1	2	1	2	1	1	1	1	2	6	1	2	2	1	1	2	2	2
265	30	1	1	2	2	2	1	1	2	1	1	1	2	2	2	1	1	1	2	1	5	1	1	2	1	1	2	1	2
266	22	1	1	1	2	1	2	1	2	1	2	1	2	1	2	1	1	1	2	2	2	1	1	1	1	1	2	1	2
267	22	2	1	1	2	2	2	1	2	1	2	1	2	2	2	1	1	2	2	2	5	1	1	2	1	1	1	2	2
268	20	2	1	1	2	1	2	1	2	1	2	1	1	2	2	1	1	2	2	1	3	1	1	2	1	1	2	2	2
269	22	2	1	1	2	2	1	2	2	1	2	1	2	2	2	1	1	1	2	2	3	1	1	2	2	1	2	2	2
270	21	1	2	1	2	2	1	1	2	1	1	1	2	1	2	1	1	2	2	1	3	1	1	2	2	1	2	2	2
271	20	2	1	1	2	1	1	2	2	1	2	1	2	1	2	1	1	2	2	2	4	1	1	2	2	2	1	2	2
272	28	1	1	1	2	2	1	1	1	2	1	1	2	2	2	1	1	2	2	1	3	1	1	2	1	1	2	2	2
273	27	1	1	1	2	1	2	1	2	1	2	1	2	2	2	1	1	1	1	1	3	1	2	2	1	1	2	2	2
274	23	1	1	2	2	2	2	1	2	1	2	1	2	1	2	3	1	1	2	1	3	1	1	2	1	1	2	1	2
275	25	1	1	1	1	2	1	1	2	1	2	1	2	1	2	1	1	2	2	1	4	1	1	1	1	1	2	1	2
276	31	2	1	1	2	2	2	1	2	1	2	1	2	1	2	1	1	1	2	1	3	1	1	2	2	2	2	2	2
277	21	1	1	2	2	2	2	1	2	1	1	1	1	1	2	1	1	2	2	1	3	1	1	2	1	2	2	2	2
278	30	2	1	2	2	2	2	1	2	1	2	1	1	1	2	1	1	1	1	1	3	1	2	2	1	1	2	2	2
279	28	1	1	2	2	2	2	1	2	1	2	1	2	1	2	1	1	1	1	1	6	1	2	2	2	1	1	2	2
280	19	2	2	2	1		1	1	1	1	2	1	2	1	2	1	1	1	2	1	5	1	1	2	1	1	2	2	2
281	20	2	1	1	2	2	2	1	2	1	1	1	2	2	2	1	1	2	2	1	8	1	1	2	1	1	1	2	2
282	26	2	1	1	1		2	2	1	1	2	1	1	2	2	1	2	2	1	1	2	1	2	2	1	1	1	1	2
283	25	2	1	1	2	2	2	2	2	1	2	1	2	2	2	1	2	2	1	2	8	1	2	1	1	1	2	1	2
284	25	2	1	2	2	2	2	1	2	1	1	1	2	2	2	1	1	2	1	1	5	1	2	2	1	2	2	2	2
285	22	1	1	2	2	2	2	1	2	1	2	1	2	1	2	1	1	2	2	2		1	1	2	1	1	1	1	2
286	23	2	1	2	2	1	2	1	2	1	2	1	2	1	2	1	2	1	1	2	4	1	2	2	1	1	2	1	2
287	33	1	1	2	2	2	2	2	2	1	1	1	1	2	2	1	1	2	2	1	8	1	1	2	1	1	1	1	2
288	28	1	1	2	2	2	2	1	2	1	2	1	2	2	2	1	1	1	2	1	3	1	1	2	1	2	2	1	2
289	23	1	1	2	2	2	2	1	2	1	2	1	2	1	2	1	1	2	2	1	5	1	1	1	1	1	1	1	2
290	22	1	1	2	2	2	1	1	2	1	1	1	1	2	2	1	2	1	2	1	4	1	1	2	1	2	1	2	2
291	21	1	1	2	2	1	1	2	2	1	1	1	1	2	2	1	2	1	2	2	4	1	1	2	1	1	1	2	2
292	40	1	1	2	1	2	1	1	2	1	1	1	2	2	2	1	2	1	2	1	4	1	1	2	1	1	1	2	2
293	24	2	1	1	2	2	2	2	2	1	1	1	2	1	2	1	2	2	1	1		2	2					1	2
294	34	2	1	2	2	2	2	2	2	1	1	1	1	2	2	1	2	2	2	1	4	1	1	2	1	1	2	1	2
295	26	2	1	2	2	2	2	2	2	1	2	1	2	2	2	1	2	1	2	2	4	1	1	1	1	1	1	2	2
296	30	2	1	2	2	2	1	1	2	1	1	1	1	2	2	1	2	1	2	1	4	1	1	2	1	1	1	2	2
297	22	1	1	1	1		2	1		1	1	1	1	2	2	1	2	1	2	2	4	1	1	2	2	2	1	2	2
298	20	2	1	1	2	2	2	1	2	1	1	1	2	1	2	1	2	1	2	2	4	1	1	2	2	2	1	2	2
299	26	2	1	2	2	2	1	1	2	1	1	1	2	2	2	1	2	1	2	2	4	1	1	1	1	1	1	2	2
300	36	1	1	2	2	1	2	1	2	1	2	1	2	2	2	1	1	1	2	2	8	1	1	2	1	1	1	2	2
301	35	1	2	2	2	2	2	1	2	1	1	1	1	2	1	1	2	2	2	2	3	1	1	2	1	2	2	2	2
302	34	2	1	2	2	2	2	2	2	1	2	1	1	2	2	1	2	1	1	1	1	1	2	2	1	1	1	2	2
303	22	2	1	1	2	2	1	1	1	1	1	1	2	2	1	1	2	2	1	1	2	1	2	2	1	1	1	1	1
304	28	2	1	2	1	2	2	1	2	1	1	1	1	2	2	1	2	2	2	1	2	1	1	2	1	2	2	2	1
305	20	2	1	2	2	2	2	1	2	1	2	1	2	2	1	1	2	2	2	2	2	1	1	2	2	2	2	1	1
306	28	2	1	2	2	2	2	2	1	1	2	1	2	2	2	1	1	1	1	1	5	1	2	2	1	2	2	1	1
307	23	2	1	2	2	2	2	2	2	1	2	1	2	2	2	1	1	2	2	2	6	1	1	2	2	2	1	2	1
308	18	2	1	1	2	2	2	1	2	1	2	1	2	1	2	1	2	2	1	2	5	1	2	2	2	1	1	1	2
309	18	1	1	1	2	1	2	1	2	1	2	1	1	2	2	1	1	1	1	1	1	1	2	2	1	2	2	1	2
310	18	1	1	1	2		2	1	2	1	1	1	1	2	2	1	2	2	2	1	3	1	1	2	2	1	1	2	2
311	26	2	1	2	2	1	2	2	2	1	2	1	2	2	1	1	1	2	2	1	3	1	1	1	2	1	2	2	2
312	25	1	1	2	1		2	2	1	1	1	1	1	2	2	1	1	2	1	1	2	2	2	2	1	1	1	1	2
313	30	2	1	2	2		2	1	2	1	2	1	2		1	1	1	2	1	1	2	1	2	2	1	1	2	1	2
314	34	1	1	2	1		1	1	1	2	2	1	1	2	1	1	1	2	2	1	3	1	1	2	1	1	2	2	1
315	19	1	1	1	2	1	1	1	2	2	1	1	1	2	2	1	1	1	2	2	8	2	1	2	1	1	1	1	1
316	17	1	2	1	1		1	1	1	2	2	1	1	2	2	1	1	2	2	2	4	2	1	2	1	2	1	1	1
317	28	1	1	2	2	1	1	1	2	2	2	1	1	2	1	1	2	1	1	1	1	2	2	2	1	2	2	2	1
318	26	1	1	2	1		2	1	1	1	2	2				2	2	2	2	1	2	1	1	2	1	1	1	2	2
319	29	1	1	2	1		1	1	1	1	2	1	1	2	2	1	2	2	2	1	2	1	1	2	1	2	2	2	2
320	25	2	1	2	2	2	1	1	2	1	2	1	1	2	2	1	1	2	1	2	2	1	2	2	1	2	2	1	2
321	30	1	1	2	2	2	2	1	2	1	2	1	1	2	1	1	1	1	2	1	4	1	1	2	1	1	1	2	2
322	26	2	1	2	2	1	2	2	1	1	2	1	2	2	2	1	1	2	1	1	4	1	2	2	1	1	2	1	2
323	25	2	1	2	2	2	1	1	2	1	2	1	2	1	2	1	1	2	1	1	1	1	2	2	2	1	2	2	2
324	26	2	1	2	2	2	1	2	2	1	1	1	2	1	2	1	2	2	1	1	4	1	2	2	2	2	1	2	2
325	28	2	1	2	2	2	1	2	2	1	2	1	2	2	1	1	2	2	1	1	2	1	2	2	2	1	2	1	2
326	24	2	1	1	2	2	2	1	2	1	1	1		2	2	1	1	2	2	2	2	1	1	2	2	1	2	1	2
327	20	2	2	1	2	2	2	2	2	1	2	1	2	2	2	1	1	2	2	2	8	2	1	2	2	1	2	2	2
328	23	2	2	2	1	2	2	2	1	1	2	1	2	1	2	1	1	1	1	1	4	1	2	1	2	1	2	1	2
329	36	1	1	2	1	2	2	2	1	1	2	1	1	2	2	1	1	2	2	1	4	1	1	2	1	2	2	1	2
330	23	2	1	1	2	2	2	1	2	1	2	1	2	2	2	1	1	2	1	2	6	1	2	2	1	1	2	1	2
331	33	2	1	1	2	2	2	2	2	2	1	1	1	2	1	1	2	2	2	1	6	1	1	1	2	1	2	1	2
332	19	2	1	1	1	2	1	2	1	1	2	1	1	1	2	1	1	2	2	1	3	1	1	2	2	1	2	2	2
333	34	1	1	2	1		2	2	1	1	2	1	1	1	1	1	1	1	2	2	1	1	1	2	1	1	1	2	2
334	28	2	1	1	2	1	2	2	2	1	2	1	2	2	2	1	1	1	2	1	1	1	1	2	2	2	2	1	2
335	27	2	1	2	4		2	2	1	1	2	1	2	2	2	1	1	1	1	1	1	1	2	2	1	1	2	1	2
336	32	1	1	2	1		2	2	1	1	2	1	1	2	2	1	1	2	1	1	3	1	2	2	1	2	2	2	2
337	37		1	2	2	1	1	1	2	1	2	1	1	2	2	1	2	2	1	1	4	1	2	2	1	1	2	1	2
338	26	1	1	2	2	1	1	2	1	1	2	1	2	2	2	1	2	2	1	1	3	1	2	2	1	1	2	2	2
339	29	2	2	1	2	2	1	2	2	1	2	1	2	2	2	1	2	2	1	1	2	1	2	2	1	1	1	2	2
340	38	1	1	2	2	2	1	1	2	1	1	1	2	2	2	1	2	2	2	1	3	1	1	2	1	1	2	1	2
341	26	1	1	1	2	2	1	2		1	2	1	2	1	2	1	1	1	1	2	5	1	2	2	2	1	1	2	2
342	28	1	1	1	2	2	1	1	2	1	2	1	2	1	2	1	1	1	1	2	3	1	2	2	2	2	2	1	2
343	22	2	1	1	1		1	2	1	1	2	1	2	2	2	1	1	2	1	1	3	1	2	2	1	2	2	2	2
344	25	2	1	1	1	2	2	2	1	1	1	1	2	2	2	1	1	1	1	1	3	1	2	2	2	2	2	1	2
345	25	2	1	1	1		2	2	1	1	2	1	2	2	2	1	1	2	1	1	4	1	2	2	1	2	2	1	2
346	20	2	1	1	2	2	2	1	2	1	2	1	2	1	2	1	1	1	1	2	5	1	2	1	2	1	1	2	2
347	24	2	1	1	2		1	2	2	1	1	1	2	2	2	1	2	2	2	1	4	1	1	2	2	1	2	1	2
348	26	1	1	1	2	1	1	2	2	1	2	1	2	1	2	1	2	2	1	1	2	1	2	2	2	1	1	1	2
349	25	1	1	1	2	1	1	2	1	1	2	1	2	2	1	1	1	1	2	1	6	1	1	2	2	1	2	2	1
350	32	1	1	1	2	1	2	1	1	1	2	1	1	2	2	2	1	2	1	2	1	1	2	2	1	2	1	2	1
351	20	1	1	2	2	2	2	2	2	1	2	1	2	2	2	1	1	1	2	2	5	1	1	2	1	1	2	1	1
352	27	2	1	1	2	2	2	2	2	1	2	1	2	2	2	1	1	2	1	2	3	1	2	2	2	2	1	1	1
353	25	1	1	1	1		2	2	1	1	2	1	2	1	2	1	1	1	1	1	3	1	2	2	2	1	1	1	1
354	30	2	2	2	2	2	2	2	2	1	2	1	2	1	1	1	2	1	2	2	3	1	1	2	2	1	1	1	1
355	25	1	1	1	1		1	2	1	1	2	1	1	2	2	1	1	1	1	1	1	1	2		2			2	2
356	42	2	1	2	1		1	2	1	1	2	1	2	1	2	2	1	2	1	1	4	1	2	1	1	2	2	2	1
357	18	2	2	1	1		1	1		1	2	1	1	2	2	1	2	1	1	2	1	1	2	1	2	1	1	1	1
358	21	1	1	1	2		2	1	2	2	2	1	2	2	2	1	1	2	1	2	3	1	2	1	2	2	2	2	1
359	25	1	2	1	1		1	1	1	1	2	1	1	2	2	1	2	2	1	1	3	1	2	2	2	2	2	2	1
360	29	2	1	1	1		2	1	1	1	2	1	1	2	2	1	2	1	1	1	6	1	2	2	2	2	2	2	2
361	18	2	1	1	2	2	2	1	2	1	1	1	2	2	1	1	1	2	1	1	1	2	2		1	2	2	2	1
362	35	2	1	1	2	2	2	2	2	1	1	1	1	2	1	1	1	2	2	1	2	1	1	2	1	1	1	2	1
363	29	2	1	1	2	2	2	1	2	1	1	1	1	1	2	1	1	1	1	1	3	1	2	2	2	1	2	2	1
364	38	1	1	2	2	2	1	2	2	1	1	1	2	1	2	1	1	2	2	1	3	1	1	2	1	1	2	2	1
365	30	1	1	2	2	2	1	1	2	1	2	1	2	2	2	1	1	1	2	1	2	1	1	2	1	1	1	2	1
366	24	1	1	2	2	2	2	1	2	1	1	1	2	2	2	1	1	1	1	2	2	1	2	2	1	1	1	2	1
367	25	1	1	1	1	2	2	2	2	1	1	1	2	2	1	1	1	1	2	2	3	1	1	2	1	1	1	2	1
368	28	1	1	1	3		2	1	1	2	2	1	1	1	5	1	1	2	1	1	1	2	2	2	2	2		1	1
369	29	1	1	2	1		2	2	1	1	2	1	1	2	2	1	2	1	1	1	4	1	2	2	1	1	1	1	2
370	26	2	2	2	2	2	1	1	2	2	1	1	2	1	2	1	2	2	2	2	2	1	1	2	1	1	2	2	2
371	25	1	1	1	2	2	1	2	2	2	1	1	2	1	2	1	1	2	2	2	8	1	1	2	1	1	1	2	2
372	29	2	1	1	2	2	2	2	2	1	1	1	2	1	1	1	1	1	1	1	2	1	2	1	1	1	2	1	2
373	26	1	1	1	2	2	2	2	1	1	1	1	1	1	1	1	1	2	2	2	4	1	1	2	1	2	2	1	1
374	27	2	1	1	2	2	1	2	2	1	2	1	2	2	2	1	1	2	2	2	8	2	1	1	2	1	2	2	1
375	23	2	1	1	2	2	2	1	2	1	2	1	1	2	2	1	1	2	1	1	1	2	2	2	1	1	2	1	1
376	25	2	1	1	2	2	2	2	2	1	2	1	1	2	2	2	1	1	1	2	3	1	2	2	2	1	2	2	1
377	22	1	1	1	2	2	2	1	2	2	2	1	1	1	2	1	2	2	2	1	1	1	1	2	1	1	2	2	1
378	21	2	1	1	3		2	2	1	1	1	1	2	2	2	1	1	2	2	2	4	2	1	2	1	1	2	2	1
379	22	2	1	1	1		2	2	1	1	1	1	2	1	1	1	1	1	2	2	5	1	1	2	1	1	2	1	2
380	30	1	1	2	2	2	2	1	2	1	1	1	2	2	2	1	2	2	2	2	4	1	1	2	1	1	2	1	2
381	19	1	1	1	2	1	2	1	2	1	1	1	2	1	1	1	1	1	2	1	3	1	1	2	1	1	2	2	2
382	28	1	1	1	1		2	1	1	1	1	1	1	2	2	1	2	1	2	1	5	1	1	2	1	2	2	2	2
383	25	1	1	1	2	1	2	1	2	1	1	1	2	2	2	1	2	1	2	2		1	1	2	1	1	2	2	2
384	34	1	1	2	2	2	1	1	2	1	2	1	2	2	2	6	1	2	2	1	4	1	1	2	1	1	1	1	2
385	25	2	1	1	2	2	2	2	2	1	2	1	2	2	2	1	2	1	1	2	5	1	2	2	2	1	1	2	2
386	26	1	1	1	2	2	2	4	2	1	2	1	2	2	2	1	2	2	1	2	5	1	2	2	2	1	2	1	2
387	28	1	1	2	2	2	2	2	2	1	2	1	2	2	2	1	2	1	1	2	5	1	2	2	2	1	1	2	2
388	21	1	2	2	2	2	1	2	2	1	2	1	2	2	2	1	1	1	2	2	1	1	1	2	1	1	2	2	2
389	30	2	2	1	2	2	1	1	2	2	2	1	2	2	2	1	1	1	2	1	3	1	1	2	2	1	1	1	2
390	24	2	1	1	2	2	2	1	2	1	2	1	2	1	2	1	2	1	1	1	3	1	2	2	1	2	1	2	2
391	28	2	1	2	2	2	1	2	2	1	2	1	2	1	2	1	1	2	1	1	3	1	2	2	2	1	2	2	1
392	17	2	2	1	1		2	1	2	1	2	1	1	1	2	1	2	2	1	2	8	2	2	2	2	1	1	2	1
393	21	2	1	1	1		1	1	1	1	2	1	1	1	2	1	2	1	2	1	8	1	1	2	2	1	2	1	1
394	23	2	1	1	1		1	1	1	1	2	1	2	2	2	1	2	1	2	1	2	1	1	2	2	2	2	2	2
395	40	1	1	2	2	1	1	2	2	1	2	1	2	2	2	1	2	1	1	1	1	1	2	2	2	1	2	1	2
396	25	2	1	2	1		1	2	1	1	2	1	1	2	2	1	1	1	2	1	1	1	1	2	2	2	2	2	1
397	21	1	1	1	1		1	2	1	1	2	1	1	2	2	1	2	2	2	1	2	1	1	2	2	1	1	2	1
398	25	1	1	2	1		1	1	1	1	2	1	2	2	2	2	1	2	1	1	1	2	2	2	2	2	2	1	1
399	21	2	1	1	1	1	1	2	2	1	2	1	2	1	2	1	2	2	2	1	5	1	1	1	1	1	2	1	1
400	17	1	2	1	1		1	2	1	1	2	1	1	2	2	1	1	1	1	1	3	1	2	2	2	2	2	2	1
401	20	1	2	1	1		1	2	1	1	1	1	1	2	1	2	1	2	1	1	4	1	2	2	1	2	1	2	1
402	23	1	2	1	1		2	2	2	1	1	1	1	1	1	1	1	1	2	1	2	2	1	2	2	1	2	1	2
403	16	2	1	1	1		2	1	2	2	1	1	1	1	2	1	2	1	1	2	3	2	2	2	2	1	2	1	2
404	24	1	1	2	1		2	1	2	2	1	1	2	1	2	2	2	2	1	2	1	1	2	2	1	2	1	2	1
405	19	2	1	2	1		2	2	1	2	1	2				1	2	2	2	2	3	1	1	2	2	1	2	2	1
406	18	2	1	2	1		2	1	1	2	2	1	2	1	2	2	1	2	2	1	2	1	1	2	1	1	2	1	1
407	44	2	1	2	2	2	1	2	1	2	2	1	2	2	2	1	1	1	2	1	4	1	1	2	2	2	1	2	2
408	30	2	2	2	2	2	1	2	1	1	1	1	1	2	1	2	2	1	2	1	1	1	1	2	2	2	1	2	1
409	41	2	2	1	2	2	1	2	1	1	1	2				2	1	2	2	2	2	2	1	2	1	1	1	1	1
410	27	1	2	2	2	2	2	2	2	1	1	2	2	1	2	2	1	2	1	2	3	1	2	2	1	1	2	2	1
411	29	2	1	1	2	1	2	2	2	1	2	2				1	1	2	1	2	3	2	2	1	2	2	2	2	2
412	26	1	2	2	2	1	1	1	2	2	1	2				1	2	1	2	2	4	2	1	1	2	1	1	1	2
413	28	1	2	1	2	2	1	1	2	1	2	1	2	1	1	1	2	1	2	1	1	2	1	1	2	1	2	1	1
414	32	1	2	1	2	2	1	1	1	1	2	1	1	1	1	2	1	2	2	1	1	2	1	2	1	2	1	2	2
415	38	1	1	1	2	2	1	1	2	1	1	1	1	1	2	1	1	2	1	2	2	1	2	2	2	2	1	1	2
416	40	1	1	2	2	1	1	2	2	2	1	2				1	2	1	1	2	2	1	2	1	2	2	2	1	2
417	18	2	1	1	1		2	2	1	2	2	1	1	1	2	2	1	2	1	1	4	2	2	1	1	2	1	1	1
418	23	2	1	1	1		2	2	1	2	2	2				2	1	1	2	2	3	1	1	2	2	1	2	2	1
419	24	2	2	2	1		2	1	1	1	2	1	2	2	1	2	2	2	1	1	2	1	2	2	1	1	1	2	1
420	15	1	1	2	1		1	1	2	1	2	1	1	2	1	1	1	2	1	1	4	1	2	1	1	2	2	1	2
